# Supplementary material for: Cellular localization of long non-coding RNAs affects silencing by RNAi more than by antisense oligonucleotides
Source: Nucleic Acids Res. 2015 Nov 17;44(2):863–77. doi: 10.1093/nar/gkv1206 (PMC4737147; doi:10.1093/nar/gkv1206)
Supplement: SUPPLEMENTARY DATA [file supp_gkv1206_nar-01025-y-2015-File010.xlsx]

## Sheet: ASO Sequences
ASOs:
All bases are DNA except ones preceded by "m" (e.g. mU) = 2'OMe RNA bases, or "+" (e.g. +C) = LNA bases
"*" = phosphorothioate linkages
All oligonucleotides use standard IDT modification codes (i.e. all are in IDT ordering format)
LncRNA positions are indicated in the oligonucleotide name
Sequence Name	Oligonucleotide Sequence (5' → 3')
NC1 DNA/PS ASO (Neg Cont)	G*C*G*T*A*T*T*A*T*A*G*C*C*G*A*T*T*A*A*C
NC1 2OMe/PS ASO (Neg Cont)	mG*mC*mG*mU*mA*T*T*A*T*A*G*C*C*G*A*mU*mU*mA*mA*mC
NC1 LNA/PS ASO (Neg Cont)	+C*+G*+T*A*T*T*A*T*A*G*C*C*G*+A*+T*+T
HPRT 2OMe/PS (Pos Cont)	mA*mU*mA*mG*mG*A*C*T*C*C*A*G*A*T*G*mU*mU*mU*mC*mC
MALAT1-2669 DNA/PS	C*C*T*G*T*C*T*G*C*T*G*C*T*G*T*C*T*T*C*C
MALAT1-2717 DNA/PS	C*T*C*G*C*T*T*G*C*T*C*C*T*C*A*G*T*C*C*T
MALAT1-2766 DNA/PS	G*C*A*C*T*G*G*C*T*C*C*T*G*G*A*C*T*C*T*T
MALAT1-3870 DNA/PS	C*C*A*A*C*A*G*C*A*C*A*G*C*G*G*T*A*C*A*C
MALAT1-4604 DNA/PS	C*A*A*A*A*G*C*T*A*C*C*A*T*C*A*G*A*A*G*A
MALAT1-4829 DNA/PS	C*C*T*C*A*T*C*A*A*C*A*A*A*A*G*C*C*C*A*C
MALAT1-4930 DNA/PS	A*G*C*T*G*T*T*T*T*C*T*C*T*G*C*A*T*C*T*A
MALAT1-5042 DNA/PS	G*G*C*A*T*A*T*G*C*A*G*A*T*A*A*T*G*T*T*C
MALAT1-5326 DNA/PS	C*G*A*A*A*C*A*T*T*G*G*C*A*C*A*C*A*G*C*A
MALAT1-6439 DNA/PS	C*T*C*A*T*A*C*A*C*T*C*A*C*T*A*G*A*A*C*A
MALAT1-6886 DNA/PS	A*G*G*T*T*G*C*A*T*C*T*G*G*A*A*A*A*G*A*C
MALAT1-8129 DNA/PS	A*G*C*C*C*T*C*T*C*A*G*C*C*A*C*T*C*A*A*A
MALAT1-2669 2OMe/PS	mC*mC*mU*mG*mU*C*T*G*C*T*G*C*T*G*T*mC*mU*mU*mC*mC
MALAT1-2717 2OMe/PS	mC*mU*mC*mG*mC*T*T*G*C*T*C*C*T*C*A*mG*mU*mC*mC*mU
MALAT1-2766 2OMe/PS	mG*mC*mA*mC*mU*G*G*C*T*C*C*T*G*G*A*mC*mU*mC*mU*mU
MALAT1-3870 2OMe/PS	mC*mC*mA*mA*mC*A*G*C*A*C*A*G*C*G*G*mU*mA*mC*mA*mC
MALAT1-4604 2OMe/PS	mC*mA*mA*mA*mA*G*C*T*A*C*C*A*T*C*A*mG*mA*mA*mG*mA
MALAT1-4829 2OMe/PS	mC*mC*mU*mC*mA*T*C*A*A*C*A*A*A*A*G*mC*mC*mC*mA*mC
MALAT1-4930 2OMe/PS	mA*mG*mC*mU*mG*T*T*T*T*C*T*C*T*G*C*mA*mU*mC*mU*mA
MALAT1-5042 2OMe/PS	mG*mG*mC*mA*mU*A*T*G*C*A*G*A*T*A*A*mU*mG*mU*mU*mC
MALAT1-5326 2OMe/PS	mC*mG*mA*mA*mA*C*A*T*T*G*G*C*A*C*A*mC*mA*mG*mC*mA
MALAT1-6439 2OMe/PS	mC*mU*mC*mA*mU*A*C*A*C*T*C*A*C*T*A*mG*mA*mA*mC*mA
MALAT1-6886 2OMe/PS	mA*mG*mG*mU*mU*G*C*A*T*C*T*G*G*A*A*mA*mA*mG*mA*mC
MALAT1-8129 2OMe/PS	mA*mG*mC*mC*mC*T*C*T*C*A*G*C*C*A*C*mU*mC*mA*mA*mA
MALAT1-1800 2OMe/PS (LNA ASO site)	mU*mG*mC*mG*mU*T*A*A*C*T*A*G*G*C*T*mU*mU*mA*mA*mA
MALAT1-3172 2OMe/PS (LNA ASO site)	mC*mA*mG*mA*mC*A*A*G*A*T*T*C*A*T*G*mA*mG*mU*mA*mU
MALAT1-4646 2OMe/PS (LNA ASO site)	mU*mG*mC*mU*mU*A*C*A*C*A*C*A*A*C*T*mG*mA*mA*mA*mA
MALAT1-5174 2OMe/PS (LNA ASO site)	mG*mG*mA*mC*mA*T*T*G*C*C*T*C*T*T*C*mA*mU*mU*mG*mU
MALAT1-5507 2OMe/PS (LNA ASO site)	mG*mA*mA*mA*mG*T*G*C*C*A*T*G*G*T*T*mG*mA*mU*mA*mU
MALAT1-7498 2OMe/PS (LNA ASO site)	mU*mA*mG*mG*mA*T*A*A*T*A*G*C*G*C*T*mU*mU*mG*mU*mU
MALAT1-1800 LNA/PS	C*G*T*T*A*A*C*T*A*G*G*C*T*T*T*A (LNA placement unknown)
MALAT1-3172 LNA/PS	G*A*C*A*A*G*A*T*T*C*A*T*G*A*G*T (LNA placement unknown)
MALAT1-4646 LNA/PS	C*T*T*A*C*A*C*A*C*A*A*C*T*G*A*A (LNA placement unknown)
MALAT1-5174 LNA/PS	A*C*A*T*T*G*C*C*T*C*T*T*C*A*T*T (LNA placement unknown)
MALAT1-5507 LNA/PS	A*A*G*T*G*C*C*A*T*G*G*T*T*G*A*T (LNA placement unknown)
MALAT1-7498 LNA/PS	G*G*A*T*A*A*T*A*G*C*G*C*T*T*T*G (LNA placement unknown)
NEAT1-5 DNA/PS	G*C*A*T*C*C*C*T*C*C*C*T*G*T*C*G*C*T*A*A
NEAT1-330 DNA/PS	C*C*T*G*C*C*T*T*C*C*T*C*C*T*T*C*C*A*C*A
NEAT1-372 DNA/PS	T*G*C*G*G*C*C*T*A*T*T*C*C*T*C*C*T*G*A*C
NEAT1-973 DNA/PS	A*C*C*G*A*C*T*C*C*A*A*C*A*G*C*C*A*C*T*C
NEAT1-1047 DNA/PS	C*A*G*G*C*A*A*G*C*A*A*C*A*C*C*G*A*T*C*C
NEAT1-1179 DNA/PS	T*C*T*C*C*C*G*G*T*T*C*C*A*T*C*T*G*C*T*C
NEAT1-1473 DNA/PS	G*C*T*G*G*C*A*T*T*C*A*T*G*G*G*C*T*C*T*G
NEAT1-1689 DNA/PS	G*C*A*G*G*C*A*A*A*C*A*G*G*T*G*G*G*T*A*G
NEAT1-2163 DNA/PS	C*A*C*C*C*T*C*A*T*C*C*C*T*C*C*C*A*G*T*A
NEAT1-2275 DNA/PS	T*G*G*C*T*C*A*C*C*C*A*C*G*C*A*C*T*A*A*A
NEAT1-2649 DNA/PS	T*G*C*A*A*G*T*C*T*G*A*C*G*C*C*C*A*T*C*T
NEAT1-3163 DNA/PS	C*C*C*T*C*T*A*G*T*C*T*T*G*G*C*T*C*A*T*T
NEAT1-5 2OMe/PS	mG*mC*mA*mU*mC*C*C*T*C*C*C*T*G*T*C*mG*mC*mU*mA*mA
NEAT1-330 2OMe/PS	mC*mC*mU*mG*mC*C*T*T*C*C*T*C*C*T*T*mC*mC*mA*mC*mA
NEAT1-372 2OMe/PS	mU*mG*mC*mG*mG*C*C*T*A*T*T*C*C*T*C*mC*mU*mG*mA*mC
NEAT1-973 2OMe/PS	mA*mC*mC*mG*mA*C*T*C*C*A*A*C*A*G*C*mC*mA*mC*mU*mC
NEAT1-1047 2OMe/PS	mC*mA*mG*mG*mC*A*A*G*C*A*A*C*A*C*C*mG*mA*mU*mC*mC
NEAT1-1179 2OMe/PS	mU*mC*mU*mC*mC*C*G*G*T*T*C*C*A*T*C*mU*mG*mC*mU*mC
NEAT1-1473 2OMe/PS	mG*mC*mU*mG*mG*C*A*T*T*C*A*T*G*G*G*mC*mU*mC*mU*mG
NEAT1-1689 2OMe/PS	mG*mC*mA*mG*mG*C*A*A*A*C*A*G*G*T*G*mG*mG*mU*mA*mG
NEAT1-2163 2OMe/PS	mC*mA*mC*mC*mC*T*C*A*T*C*C*C*T*C*C*mC*mA*mG*mU*mA
NEAT1-2275 2OMe/PS	mU*mG*mG*mC*mU*C*A*C*C*C*A*C*G*C*A*mC*mU*mA*mA*mA
NEAT1-2649 2OMe/PS	mU*mG*mC*mA*mA*G*T*C*T*G*A*C*G*C*C*mC*mA*mU*mC*mU
NEAT1-3163 2OMe/PS	mC*mC*mC*mU*mC*T*A*G*T*C*T*T*G*G*C*mU*mC*mA*mU*mU
NEAT1-461 LNA/PS	G*C*A*T*G*G*A*C*A*A*G*T*T*G*A*A (LNA placement unknown)
NEAT1-913 LNA/PS	G*T*G*A*A*T*G*G*A*T*A*A*G*T*T*A (LNA placement unknown)
NEAT1-1413 LNA/PS	A*T*C*T*G*C*T*G*T*G*G*A*C*T*T*T (LNA placement unknown)
NEAT1-1617 LNA/PS	G*T*G*G*C*A*T*C*A*A*C*G*T*T*A (LNA placement unknown)
NEAT1-1805 LNA/PS	A*A*T*C*T*G*C*T*T*C*C*T*C*T*A*A (LNA placement unknown)
NEAT1-2725 LNA/PS	T*C*A*C*A*C*C*T*T*C*A*C*A*G*T*T (LNA placement unknown)
DANCR-85 DNA/PS	C*G*A*A*A*C*C*C*G*C*T*A*C*A*T*A*G*T*G*G
DANCR-137 DNA/PS	G*G*A*G*C*T*C*A*A*G*G*T*C*G*G*C*T*G*G*G
DANCR-211 DNA/PS	T*T*G*T*G*C*C*T*G*T*A*G*T*T*G*T*C*A*A*C
DANCR-235 DNA/PS	A*C*A*G*G*A*C*A*T*T*C*C*A*G*C*T*T*C*A*A
DANCR-279 DNA/PS	G*T*A*A*C*T*G*A*A*G*G*G*A*T*A*G*T*T*G*G
DANCR-324 DNA/PS	C*A*A*G*T*T*A*G*T*A*C*G*C*A*T*A*T*T*T*G
DANCR-368 DNA/PS	C*A*C*T*G*C*T*C*T*A*G*C*T*C*C*T*G*T*G*G
DANCR-536 DNA/PS	C*A*G*A*G*T*A*T*T*C*A*G*G*G*T*A*A*G*G*G
DANCR-567 DNA/PS	G*C*G*C*C*T*A*G*A*T*A*A*C*G*G*T*T*C*A*G
DANCR-637 DNA/PS	C*A*C*G*T*T*T*C*T*C*A*T*G*A*C*C*T*C*C*C
DANCR-701 DNA/PS	A*A*T*C*T*C*A*T*G*A*C*C*G*G*C*T*T*A*C*A
DANCR-778 DNA/PS	C*C*T*G*A*G*C*T*T*A*C*A*A*A*A*T*G*A*G*G
DANCR-85 2OMe/PS	mC*mG*mA*mA*mA*C*C*C*G*C*T*A*C*A*T*mA*mG*mU*mG*mG
DANCR-137 2OMe/PS	mG*mG*mA*mG*mC*T*C*A*A*G*G*T*C*G*G*mC*mU*mG*mG*mG
DANCR-211 2OMe/PS	mU*mU*mG*mU*mG*C*C*T*G*T*A*G*T*T*G*mU*mC*mA*mA*mC
DANCR-235 2OMe/PS	mA*mC*mA*mG*mG*A*C*A*T*T*C*C*A*G*C*mU*mU*mC*mA*mA
DANCR-279 2OMe/PS	mG*mU*mA*mA*mC*T*G*A*A*G*G*G*A*T*A*mG*mU*mU*mG*mG
DANCR-324 2OMe/PS	mC*mA*mA*mG*mU*T*A*G*T*A*C*G*C*A*T*mA*mU*mU*mU*mG
DANCR-368 2OMe/PS	mC*mA*mC*mU*mG*C*T*C*T*A*G*C*T*C*C*mU*mG*mU*mG*mG
DANCR-536 2OMe/PS	mC*mA*mG*mA*mG*T*A*T*T*C*A*G*G*G*T*mA*mA*mG*mG*mG
DANCR-567 2OMe/PS	mG*mC*mG*mC*mC*T*A*G*A*T*A*A*C*G*G*mU*mU*mC*mA*mG
DANCR-637 2OMe/PS	mC*mA*mC*mG*mU*T*T*C*T*C*A*T*G*A*C*mC*mU*mC*mC*mC
DANCR-701 2OMe/PS	mA*mA*mU*mC*mU*C*A*T*G*A*C*C*G*G*C*mU*mU*mA*mC*mA
DANCR-778 2OMe/PS	mC*mC*mU*mG*mA*G*C*T*T*A*C*A*A*A*A*mU*mG*mA*mG*mG
DANCR-273 LNA/PS	G*G*A*T*A*G*T*T*G*G*C*T*T*A*A*G (LNA placement unknown)
DANCR-431 LNA/PS	A*A*G*G*T*T*G*A*A*A*A*G*G*T*G*A (LNA placement unknown)
DANCR-518 LNA/PS	G*C*T*G*C*A*T*T*G*A*G*T*T*A*G (LNA placement unknown)
DANCR-575 LNA/PS	A*T*A*G*C*G*C*C*T*A*G*A*T*A*A (LNA placement unknown)
DANCR-703 LNA/PS	C*T*C*A*T*G*A*C*C*G*G*C*T*T*A (LNA placement unknown)
DANCR-782 LNA/PS	C*C*T*G*A*G*C*T*T*A*C*A*A*A*A*T (LNA placement unknown)
OIP5-AS1-98 DNA/PS	T*T*T*C*T*T*C*T*C*C*T*C*G*C*A*C*G*G*T*C
OIP5-AS1-240 DNA/PS	G*T*G*A*T*A*A*G*G*A*A*C*A*C*A*A*A*G*C*C
OIP5-AS1-317 DNA/PS	T*G*C*C*A*A*G*T*C*C*T*G*A*G*T*T*C*A*G*A
OIP5-AS1-386 DNA/PS	T*C*A*A*A*A*A*C*G*G*G*A*A*A*G*T*A*A*C*T
OIP5-AS1-433 DNA/PS	C*C*A*T*T*C*C*A*A*A*T*C*A*T*G*G*A*G*G*T
OIP5-AS1-539 DNA/PS	T*G*T*G*A*G*T*T*G*C*T*T*C*T*T*T*C*T*T*C
OIP5-AS1-845 DNA/PS	A*T*G*T*C*A*C*A*G*G*A*T*G*A*G*C*C*A*G*G
OIP5-AS1-874 DNA/PS	T*T*G*G*G*C*C*T*T*T*G*T*T*C*C*T*A*T*T*C
OIP5-AS1-1245 DNA/PS	A*C*A*T*G*G*A*A*A*A*T*T*C*T*C*T*C*A*T*C
OIP5-AS1-1653 DNA/PS	A*A*C*A*T*T*G*C*T*T*C*T*G*A*G*G*C*C*C*A
OIP5-AS1-1692 DNA/PS	G*A*G*G*T*T*T*C*T*T*T*T*C*C*A*C*G*A*T*G
OIP5-AS1-1820 DNA/PS	A*T*A*C*A*T*A*C*A*A*T*G*G*T*C*C*T*C*T*G
OIP5-AS1-98 2OMe/PS	mU*mU*mU*mC*mU*T*C*T*C*C*T*C*G*C*A*mC*mG*mG*mU*mC
OIP5-AS1-240 2OMe/PS	mG*mU*mG*mA*mU*A*A*G*G*A*A*C*A*C*A*mA*mA*mG*mC*mC
OIP5-AS1-317 2OMe/PS	mU*mG*mC*mC*mA*A*G*T*C*C*T*G*A*G*T*mU*mC*mA*mG*mA
OIP5-AS1-386 2OMe/PS	mU*mC*mA*mA*mA*A*A*C*G*G*G*A*A*A*G*mU*mA*mA*mC*mU
OIP5-AS1-433 2OMe/PS	mC*mC*mA*mU*mU*C*C*A*A*A*T*C*A*T*G*mG*mA*mG*mG*mU
OIP5-AS1-539 2OMe/PS	mU*mG*mU*mG*mA*G*T*T*G*C*T*T*C*T*T*mU*mC*mU*mU*mC
OIP5-AS1-845 2OMe/PS	mA*mU*mG*mU*mC*A*C*A*G*G*A*T*G*A*G*mC*mC*mA*mG*mG
OIP5-AS1-874 2OMe/PS	mU*mU*mG*mG*mG*C*C*T*T*T*G*T*T*C*C*mU*mA*mU*mU*mC
OIP5-AS1-1245 2OMe/PS	mA*mC*mA*mU*mG*G*A*A*A*A*T*T*C*T*C*mU*mC*mA*mU*mC
OIP5-AS1-1653 2OMe/PS	mA*mA*mC*mA*mU*T*G*C*T*T*C*T*G*A*G*mG*mC*mC*mC*mA
OIP5-AS1-1692 2OMe/PS	mG*mA*mG*mG*mU*T*T*C*T*T*T*T*C*C*A*mC*mG*mA*mU*mG
OIP5-AS1-1820 2OMe/PS	mA*mU*mA*mC*mA*T*A*C*A*A*T*G*G*T*C*mC*mU*mC*mU*mG
OIP5-AS1-414 LNA/PS	G*T*G*T*A*G*A*G*A*A*G*T*G*A*T*A (LNA placement unknown)
OIP5-AS1-429 LNA/PS	A*A*T*C*A*T*G*G*A*G*G*T*A*A*T*G (LNA placement unknown)
OIP5-AS1-474 LNA/PS	A*A*T*T*T*G*A*G*A*G*G*C*A*G*A*A (LNA placement unknown)
OIP5-AS1-671 LNA/PS	C*T*T*T*A*G*T*C*T*T*C*T*T*G*C*T (LNA placement unknown)
OIP5-AS1-1254 LNA/PS	G*A*G*T*T*A*C*A*T*G*G*A*A*A*A*T (LNA placement unknown)
OIP5-AS1-1367 LNA/PS	C*A*G*G*A*A*G*A*G*T*T*A*A*T*C*T (LNA placement unknown)
TUG1-1832 DNA/PS	G*T*G*T*T*T*G*T*T*G*G*A*T*A*A*T*G*G*C*C
TUG1-2598 DNA/PS	G*G*T*A*G*T*C*A*G*A*A*G*G*T*C*C*A*G*G*T
TUG1-3149 DNA/PS	G*C*T*A*T*G*A*G*G*A*G*T*T*C*A*C*T*G*T*G
TUG1-3732 DNA/PS	C*T*A*G*G*T*T*C*A*C*T*T*G*A*C*A*C*C*A*T
TUG1-4124 DNA/PS	C*T*G*C*T*A*C*T*G*G*T*T*G*A*G*T*C*A*T*A
TUG1-4913 DNA/PS	A*C*C*A*G*T*G*C*A*T*T*C*A*T*T*C*G*A*G*T
TUG1-5221 DNA/PS	A*C*T*G*A*G*T*A*T*G*G*C*A*G*G*A*T*T*A*G
TUG1-5528 DNA/PS	G*A*G*T*G*A*C*A*G*G*G*T*C*A*G*C*A*G*A*G
TUG1-5948 DNA/PS	T*G*A*G*G*T*G*T*G*G*G*T*T*G*T*T*A*C*T*A
TUG1-6322 DNA/PS	G*C*C*C*A*A*C*T*G*T*C*C*T*G*C*T*G*A*T*C
TUG1-6601 DNA/PS	A*G*A*T*G*G*A*A*C*G*G*A*T*G*C*T*G*G*G*C
TUG1-6918 DNA/PS	C*T*A*G*C*T*T*C*A*G*G*C*A*C*G*G*T*T*G*G
TUG1-1832 2OMe/PS	mG*mU*mG*mU*mU*T*G*T*T*G*G*A*T*A*A*mU*mG*mG*mC*mC
TUG1-2598 2OMe/PS	mG*mG*mU*mA*mG*T*C*A*G*A*A*G*G*T*C*mC*mA*mG*mG*mU
TUG1-3149 2OMe/PS	mG*mC*mU*mA*mU*G*A*G*G*A*G*T*T*C*A*mC*mU*mG*mU*mG
TUG1-3732 2OMe/PS	mC*mU*mA*mG*mG*T*T*C*A*C*T*T*G*A*C*mA*mC*mC*mA*mU
TUG1-4124 2OMe/PS	mC*mU*mG*mC*mU*A*C*T*G*G*T*T*G*A*G*mU*mC*mA*mU*mA
TUG1-4913 2OMe/PS	mA*mC*mC*mA*mG*T*G*C*A*T*T*C*A*T*T*mC*mG*mA*mG*mU
TUG1-5221 2OMe/PS	mA*mC*mU*mG*mA*G*T*A*T*G*G*C*A*G*G*mA*mU*mU*mA*mG
TUG1-5528 2OMe/PS	mG*mA*mG*mU*mG*A*C*A*G*G*G*T*C*A*G*mC*mA*mG*mA*mG
TUG1-5948 2OMe/PS	mU*mG*mA*mG*mG*T*G*T*G*G*G*T*T*G*T*mU*mA*mC*mU*mA
TUG1-6322 2OMe/PS	mG*mC*mC*mC*mA*A*C*T*G*T*C*C*T*G*C*mU*mG*mA*mU*mC
TUG1-6601 2OMe/PS	mA*mG*mA*mU*mG*G*A*A*C*G*G*A*T*G*C*mU*mG*mG*mG*mC
TUG1-6918 2OMe/PS	mC*mU*mA*mG*mC*T*T*C*A*G*G*C*A*C*G*mG*mU*mU*mG*mG
TUG1-5121 LNA/PS	A*G*T*A*G*A*A*A*A*T*T*G*A*C*G (LNA placement unknown)
TUG1-5140 LNA/PS	A*G*A*G*C*T*G*A*C*A*A*T*T*G*G*A (LNA placement unknown)
TUG1-5222 LNA/PS	A*G*T*A*T*G*G*C*A*G*G*A*T*T*A (LNA placement unknown)
TUG1-5409 LNA/PS	A*G*A*T*T*G*G*T*T*G*A*A*T*G*G*T (LNA placement unknown)
TUG1-5481 LNA/PS	G*T*A*A*T*C*A*A*G*T*C*G*T*C (LNA placement unknown)
TUG1-6647 LNA/PS	A*T*A*G*G*A*A*G*A*G*G*T*G*G*T*T (LNA placement unknown)
CasC7-339 DNA/PS	A*C*A*A*A*G*C*C*A*G*C*G*A*G*T*G*G*G*C*A
CasC7-1200 DNA/PS	A*T*A*T*C*T*G*T*G*T*C*G*G*C*C*A*A*A*C*C
CasC7-1736 DNA/PS	A*G*A*T*G*G*G*T*C*A*G*A*G*A*G*A*G*G*T*C
CasC7-2330 DNA/PS	G*G*A*C*T*A*A*A*T*C*A*T*C*A*G*G*C*A*C*C
CasC7-3071 DNA/PS	C*C*G*T*A*G*A*A*T*C*C*T*A*G*A*A*T*C*T*C
CasC7-3712 DNA/PS	T*C*G*G*G*C*A*A*C*A*T*A*T*G*G*A*A*C*C*C
CasC7-4277 DNA/PS	T*C*T*C*A*C*A*A*A*C*G*C*G*A*A*G*A*T*G*G
CasC7-4613 DNA/PS	C*A*T*T*T*T*A*A*G*G*A*C*C*T*T*G*G*A*G*C
CasC7-5741 DNA/PS	G*G*C*T*T*T*G*A*A*G*A*G*G*A*A*C*T*G*G*G
CasC7-6379 DNA/PS	G*C*C*A*A*T*T*C*A*C*A*A*A*A*C*A*G*C*A*C
CasC7-6981 DNA/PS	C*A*G*C*C*A*C*A*C*A*G*A*A*A*T*C*T*C*A*G
CasC7-7617 DNA/PS	G*C*A*A*T*G*A*T*G*A*G*G*G*T*A*C*T*T*G*G
CasC7-339 2OMe/PS	mA*mC*mA*mA*mA*G*C*C*A*G*C*G*A*G*T*mG*mG*mG*mC*mA
CasC7-1200 2OMe/PS	mA*mU*mA*mU*mC*T*G*T*G*T*C*G*G*C*C*mA*mA*mA*mC*mC
CasC7-1736 2OMe/PS	mA*mG*mA*mU*mG*G*G*T*C*A*G*A*G*A*G*mA*mG*mG*mU*mC
CasC7-2330 2OMe/PS	mG*mG*mA*mC*mU*A*A*A*T*C*A*T*C*A*G*mG*mC*mA*mC*mC
CasC7-3071 2OMe/PS	mC*mC*mG*mU*mA*G*A*A*T*C*C*T*A*G*A*mA*mU*mC*mU*mC
CasC7-3712 2OMe/PS	mU*mC*mG*mG*mG*C*A*A*C*A*T*A*T*G*G*mA*mA*mC*mC*mC
CasC7-4277 2OMe/PS	mU*mC*mU*mC*mA*C*A*A*A*C*G*C*G*A*A*mG*mA*mU*mG*mG
CasC7-4613 2OMe/PS	mC*mA*mU*mU*mU*T*A*A*G*G*A*C*C*T*T*mG*mG*mA*mG*mC
CasC7-5741 2OMe/PS	mG*mG*mC*mU*mU*T*G*A*A*G*A*G*G*A*A*mC*mU*mG*mG*mG
CasC7-6379 2OMe/PS	mG*mC*mC*mA*mA*T*T*C*A*C*A*A*A*A*C*mA*mG*mC*mA*mC
CasC7-6981 2OMe/PS	mC*mA*mG*mC*mC*A*C*A*C*A*G*A*A*A*T*mC*mU*mC*mA*mG
CasC7-7617 2OMe/PS	mG*mC*mA*mA*mU*G*A*T*G*A*G*G*G*T*A*mC*mU*mU*mG*mG
CasC7-563 LNA/PS	G*T*A*G*T*G*G*T*A*A*A*A*G*G*A*T (LNA placement unknown)
CasC7-799 LNA/PS	G*C*T*T*G*A*A*C*C*A*G*A*G*A*A*A (LNA placement unknown)
CasC7-823 LNA/PS	A*T*C*A*A*A*A*G*G*C*T*G*C*A*T*G (LNA placement unknown)
CasC7-910 LNA/PS	A*G*A*G*T*G*C*A*A*A*C*A*T*T*T*A (LNA placement unknown)
CasC7-1990 LNA/PS	A*A*A*A*G*A*G*T*T*A*G*C*G*T*G (LNA placement unknown)
CasC7-2396 LNA/PS	T*A*A*G*C*G*A*C*G*A*G*G*A*A*T (LNA placement unknown)
HOTAIR-321 DNA/PS	G*C*T*T*C*T*A*A*A*T*C*C*G*T*T*C*C*A*T*T
HOTAIR-378 DNA/PS	T*C*G*C*C*G*C*C*G*T*C*T*G*T*A*A*C*T*C*T
HOTAIR-480 DNA/PS	C*T*C*C*A*T*T*T*C*A*G*C*C*T*T*T*T*C*T*C
HOTAIR-530 DNA/PS	A*G*G*T*C*G*G*T*A*C*T*G*G*C*T*T*A*G*G*C
HOTAIR-782 DNA/PS	G*G*A*T*T*A*T*T*C*T*C*T*C*T*G*T*A*C*T*C
HOTAIR-939 DNA/PS	G*A*G*A*T*G*A*T*A*A*G*A*A*G*A*G*C*A*A*G
HOTAIR-1084 DNA/PS	C*C*G*C*C*A*T*A*T*T*T*T*A*C*A*G*T*C*C*A
HOTAIR-1131 DNA/PS	C*G*C*C*C*A*A*C*A*G*A*T*A*T*A*T*T*G*T*T
HOTAIR-1259 DNA/PS	C*T*G*A*C*A*C*T*G*A*A*C*G*G*A*C*T*C*T*G
HOTAIR-1365 DNA/PS	A*T*T*C*T*T*A*A*A*T*T*G*G*G*C*T*G*G*G*T
HOTAIR-1617 DNA/PS	C*T*G*T*G*T*C*T*T*G*G*A*G*A*G*G*C*G*T*G
HOTAIR-1958 DNA/PS	G*T*T*C*A*G*G*C*A*T*T*G*G*G*A*A*T*G*G*T
HOTAIR-321 2OMe/PS	mG*mC*mU*mU*mC*T*A*A*A*T*C*C*G*T*T*mC*mC*mA*mU*mU
HOTAIR-378 2OMe/PS	mU*mC*mG*mC*mC*G*C*C*G*T*C*T*G*T*A*mA*mC*mU*mC*mU
HOTAIR-480 2OMe/PS	mC*mU*mC*mC*mA*T*T*T*C*A*G*C*C*T*T*mU*mU*mC*mU*mC
HOTAIR-530 2OMe/PS	mA*mG*mG*mU*mC*G*G*T*A*C*T*G*G*C*T*mU*mA*mG*mG*mC
HOTAIR-782 2OMe/PS	mG*mG*mA*mU*mU*A*T*T*C*T*C*T*C*T*G*mU*mA*mC*mU*mC
HOTAIR-939 2OMe/PS	mG*mA*mG*mA*mU*G*A*T*A*A*G*A*A*G*A*mG*mC*mA*mA*mG
HOTAIR-1084 2OMe/PS	mC*mC*mG*mC*mC*A*T*A*T*T*T*T*A*C*A*mG*mU*mC*mC*mA
HOTAIR-1131 2OMe/PS	mC*mG*mC*mC*mC*A*A*C*A*G*A*T*A*T*A*mU*mU*mG*mU*mU
HOTAIR-1259 2OMe/PS	mC*mU*mG*mA*mC*A*C*T*G*A*A*C*G*G*A*mC*mU*mC*mU*mG
HOTAIR-1365 2OMe/PS	mA*mU*mU*mC*mU*T*A*A*A*T*T*G*G*G*C*mU*mG*mG*mG*mU
HOTAIR-1617 2OMe/PS	mC*mU*mG*mU*mG*T*C*T*T*G*G*A*G*A*G*mG*mC*mG*mU*mG
HOTAIR-1958 2OMe/PS	mG*mU*mU*mC*mA*G*G*C*A*T*T*G*G*G*A*mA*mU*mG*mG*mU
HOTAIR-326 LNA/PS	G*C*T*T*C*T*A*A*A*T*C*C*G*T*T (LNA placement unknown)
HOTAIR-333 LNA/PS	T*A*C*T*G*C*A*G*G*C*T*T*C*T*A*A (LNA placement unknown)
HOTAIR-557 LNA/PS	G*C*T*T*C*G*T*G*G*T*T*G*C*T*T*T (LNA placement unknown)
HOTAIR-1262 LNA/PS	T*G*A*C*A*C*T*G*A*A*C*G*G*A*C*T (LNA placement unknown)
HOTAIR-1615 LNA/PS	T*T*G*G*A*G*A*G*G*C*G*T*G*T*A (LNA placement unknown)
HOTAIR-1979 LNA/PS	C*T*T*A*A*T*A*G*C*A*G*G*A*G*G*A (LNA placement unknown)
			n272238
			n272234
			n272235

## Sheet: RNAi Sequences
RNAi Reagents:
RNA bases are preceded by "r" (e.g. rU), other bases are DNA (e.g. at the 3'end of the DsiRNA sense strand)
All oligonucleotides use standard IDT modification codes (i.e. all are in IDT ordering format)
"LNA-siRNA" indicates Silencer® Select siRNAs
LncRNA positions are indicated in the oligonucleotide name
Sequence Name	Sense Strand (5' → 3')	Antisense Strand (5' → 3')
NC1 DsiRNA Neg Cont	rCrGrUrUrArArUrCrGrCrGrUrArUrArArUrArCrGrCrGrUAT	rArUrArCrGrCrGrUrArUrUrArUrArCrGrCrGrArUrUrArArCrGrArC
NC5 DsiRNA Neg Cont	rCrArUrArUrUrGrCrGrCrGrUrArUrArGrUrCrGrCrGrUrUAG	rCrUrArArCrGrCrGrArCrUrArUrArCrGrCrGrCrArArUrArUrGrGrU
NC7 DsiRNA Neg Cont	rGrGrCrGrCrGrUrArUrArGrUrCrGrCrGrCrGrUrArUrArGTC	rGrArCrUrArUrArCrGrCrGrCrGrArCrUrArUrArCrGrCrGrCrCrUrC
Silencer Select Neg Cont	Cat# 4390843
HPRT DsiRNA Pos Cont	rGrCrCrArGrArCrUrUrUrGrUrUrGrGrArUrUrUrGrArArATT	rArArUrUrUrCrArArArUrCrCrArArCrArArArGrUrCrUrGrGrCrUrU
MALAT1-2068 DsiRNA	rArArArCrUrUrArGrArArGrArArArArUrUrGrGrArArGrATA	rUrArUrCrUrUrCrCrArArUrUrUrUrCrUrUrCrUrArArGrUrUrUrGrU
MALAT1-2130 DsiRNA	rCrArGrArUrArGrArArArArUrGrArArArArArCrArArGrCTA	rUrArGrCrUrUrGrUrUrUrUrUrCrArUrUrUrUrCrUrArUrCrUrGrArA
MALAT1-2342 DsiRNA	rCrArArUrUrUrArGrArArGrArArUrArCrUrUrGrArArGrCTA	rUrArGrCrUrUrCrArArGrUrArUrUrCrUrUrCrUrArArArUrUrGrGrU
MALAT1-2379 DsiRNA	rGrGrUrUrArArArArArUrCrArCrArUrCrArArArArArGrCTA	rUrArGrCrUrUrUrUrUrGrArUrGrUrGrArUrUrUrUrUrArArCrCrArA
MALAT1-3367 DsiRNA	rGrUrGrArArUrArGrArUrGrArCrCrUrGrUrUrUrUrUrArCTT	rArArGrUrArArArArArCrArGrGrUrCrArUrCrUrArUrUrCrArCrArA
MALAT1-4949 DsiRNA	rCrUrUrGrGrUrGrArArUrUrGrArUrArArGrUrArArArGrGCA	rUrGrCrCrUrUrUrArCrUrUrArUrCrArArUrUrCrArCrCrArArGrGrA
MALAT1-5023 DsiRNA	rArUrUrCrUrUrArCrUrArCrUrGrArUrGrArGrArArCrArUTA	rUrArArUrGrUrUrCrUrCrArUrCrArGrUrArGrUrArArGrArArUrCrU
MALAT1-5769 DsiRNA	rArArUrCrArGrArUrGrUrUrArCrUrGrCrUrArArArArUrUTA	rUrArArArUrUrUrUrArGrCrArGrUrArArCrArUrCrUrGrArUrUrCrU
MALAT1-6293 DsiRNA	rGrCrArArUrGrUrUrUrUrArCrArCrUrArUrUrGrArCrCrUTA	rUrArArGrGrUrCrArArUrArGrUrGrUrArArArArCrArUrUrGrCrCrU
MALAT1-6645 DsiRNA	rGrCrUrArUrUrArGrArArUrGrCrArUrUrGrUrGrArArArCGA	rUrCrGrUrUrUrCrArCrArArUrGrCrArUrUrCrUrArArUrArGrCrArG
MALAT1-6902 DsiRNA	rCrUrUrArArArArUrCrArGrUrGrArCrArArGrArArArCrATT	rArArUrGrUrUrUrCrUrUrGrUrCrArCrUrGrArUrUrUrUrArArGrGrU
MALAT1-8557 DsiRNA	rGrArGrCrUrUrGrArCrUrUrGrArUrUrGrUrArUrArUrUrCAT	rArUrGrArArUrArUrArCrArArUrCrArArGrUrCrArArGrCrUrCrCrU
MALAT1-1800 DsiRNA (LNA ASO site)	rUrArArArGrCrCrUrArGrUrUrArArCrGrCrArUrUrUrArCTA	rUrArGrUrArArArUrGrCrGrUrUrArArCrUrArGrGrCrUrUrUrArArA
MALAT1-3172 DsiRNA (LNA ASO site)	rArCrUrCrArUrGrArArUrCrUrUrGrUrCrUrGrArArGrCrUTT	rArArArGrCrUrUrCrArGrArCrArArGrArUrUrCrArUrGrArGrUrArU
MALAT1-4646 DsiRNA (LNA ASO site)	rUrUrCrArGrUrUrGrUrGrUrGrUrArArGrCrArArGrUrUrUTT	rArArArArArCrUrUrGrCrUrUrArCrArCrArCrArArCrUrGrArArArA
MALAT1-5174 DsiRNA (LNA ASO site)	rArArUrGrArArGrArGrGrCrArArUrGrUrCrCrArUrCrUrCAA	rUrUrGrArGrArUrGrGrArCrArUrUrGrCrCrUrCrUrUrCrArUrUrGrU
MALAT1-5507 DsiRNA (LNA ASO site)	rArUrCrArArCrCrArUrGrGrCrArCrUrUrUrCrUrCrCrUrGAC	rGrUrCrArGrGrArGrArArArGrUrGrCrCrArUrGrGrUrUrGrArUrArU
MALAT1-7498 DsiRNA (LNA ASO site)	rCrArArArGrCrGrCrUrArUrUrArUrCrCrUrArArGrGrUrCAA	rUrUrGrArCrCrUrUrArGrGrArUrArArUrArGrCrGrCrUrUrUrGrUrU
MALAT1-1537 siRNA	rUrGrArCrGrGrArGrGrUrUrGrArGrArUrGrArArGrC	rUrUrCrArUrCrUrCrArArCrCrUrCrCrGrUrCrArUrG
MALAT1-2208 siRNA	rGrGrArUrArArArArUrArGrCrArCrUrGrArArArArA	rUrUrUrCrArGrUrGrCrUrArUrUrUrUrArUrCrCrArA
MALAT1-2301 siRNA	rArGrGrUrArArArGrCrUrUrGrArGrArArGrArUrGrA	rArUrCrUrUrCrUrCrArArGrCrUrUrUrArCrCrUrUrC
MALAT1-2440 siRNA	rGrCrArGrArArGrGrCrUrUrUrUrGrGrArArGrArGrU	rUrCrUrUrCrCrArArArArGrCrCrUrUrCrUrGrCrCrU
MALAT1-2452 siRNA	rUrGrGrArArGrArGrUrUrArGrArArGrArArUrUrUrG	rArArUrUrCrUrUrCrUrArArCrUrCrUrUrCrCrArArA
MALAT1-2988 siRNA	rGrArArArGrCrGrArGrUrGrGrUrUrGrGrUrArArArA	rUrUrArCrCrArArCrCrArCrUrCrGrCrUrUrUrCrCrC
MALAT1-3523 siRNA	rCrUrArGrArArUrCrCrUrArArArGrGrCrArArArUrG	rUrUrUrGrCrCrUrUrUrArGrGrArUrUrCrUrArGrArC
MALAT1-4142 siRNA	rGrGrGrUrUrUrArGrGrUrArArUrUrGrUrUrUrArGrU	rUrArArArCrArArUrUrArCrCrUrArArArCrCrCrArC
MALAT1-7248 siRNA	rGrArGrGrArArArArCrArGrGrUrGrArArCrArArGrC	rUrUrGrUrUrCrArCrCrUrGrUrUrUrUrCrCrUrCrArU
MALAT1-7344 siRNA	rGrUrArArCrUrGrGrCrArUrGrUrGrArGrCrArArArC	rUrUrGrCrUrCrArCrArUrGrCrCrArGrUrUrArCrUrC
MALAT1-7929 siRNA	rGrGrUrUrGrArArCrUrArUrGrUrUrArGrArArArArG	rUrUrUrCrUrArArCrArUrArGrUrUrCrArArCrCrCrA
MALAT1-8047 siRNA	rArCrCrArGrUrArArGrUrGrGrArGrArArArUrArArC	rUrArUrUrUrCrUrCrCrArCrUrUrArCrUrGrGrUrUrU
MALAT1-1800 siRNA (LNA ASO site)	rUrArArArGrCrCrUrArGrUrUrArArCrGrCrArUrUrU	rArUrGrCrGrUrUrArArCrUrArGrGrCrUrUrUrArArA
MALAT1-3172 siRNA (LNA ASO site)	rArCrUrCrArUrGrArArUrCrUrUrGrUrCrUrGrArArG	rUrCrArGrArCrArArGrArUrUrCrArUrGrArGrUrArU
MALAT1-4646 siRNA (LNA ASO site)	rUrUrCrArGrUrUrGrUrGrUrGrUrArArGrCrArArGrU	rUrUrGrCrUrUrArCrArCrArCrArArCrUrGrArArArA
MALAT1-5174 siRNA (LNA ASO site)	rArArUrGrArArGrArGrGrCrArArUrGrUrCrCrArUrC	rUrGrGrArCrArUrUrGrCrCrUrCrUrUrCrArUrUrGrU
MALAT1-5507 siRNA (LNA ASO site)	rArUrCrArArCrCrArUrGrGrCrArCrUrUrUrCrUrCrC	rArGrArArArGrUrGrCrCrArUrGrGrUrUrGrArUrArU
MALAT1-7498 siRNA (LNA ASO site)	rCrArArArGrCrGrCrUrArUrUrArUrCrCrUrArArGrG	rUrUrArGrGrArUrArArUrArGrCrGrCrUrUrUrGrUrU
MALAT1 LNA-siRNA 1078 (n272238)	rCrGrCrUrArGrUrArArUrUrUrArArGrUrArUrUTT	rArArUrArCrUrUrArArArUrUrArCrUrArGrCrGTG
MALAT1 LNA-siRNA 1814 (n272234)	rCrGrCrArUrUrUrArCrUrArArArCrGrCrArGrATT	rUrCrUrGrCrGrUrUrUrArGrUrArArArUrGrCrGTT
MALAT1 LNA-siRNA 2510 (n272235)	rGrArArGrGrArCrUrUrUrCrGrUrArArCrGrGrATT	rUrCrCrGrUrUrArCrGrArArArGrUrCrCrUrUrCAC
MALAT1 LNA-siRNA 3829 (n272236)	rCrArGrArUrGrCrUrArUrArGrUrArCrUrArUrUTT	rArArUrArGrUrArCrUrArUrArGrCrArUrCrUrGTG
NEAT1-925 DsiRNA	rArCrUrUrArArArArCrArUrUrArCrCrUrGrGrUrCrArUrCTG	rCrArGrArUrGrArCrCrArGrGrUrArArUrGrUrUrUrUrArArGrUrGrA
NEAT1-1798 DsiRNA	rArUrArUrArUrUrArGrArGrGrArArGrCrArGrArUrUrGrUCA	rUrGrArCrArArUrCrUrGrCrUrUrCrCrUrCrUrArArUrArUrArUrCrC
NEAT1-1862 DsiRNA	rGrUrArCrArArGrUrUrGrGrUrCrArUrUrCrCrUrArArArUCT	rArGrArUrUrUrArGrGrArArUrGrArCrCrArArCrUrUrGrUrArCrCrC
NEAT1-2034 DsiRNA	rCrUrUrUrCrUrUrGrGrCrArUrUrCrUrArGrUrArArGrArGGA	rUrCrCrUrCrUrUrArCrUrArGrArArUrGrCrCrArArGrArArArGrUrA
NEAT1-2352 DsiRNA	rGrArGrArArGrUrUrGrCrUrUrArGrArArArCrUrUrUrCrCAA	rUrUrGrGrArArArGrUrUrUrCrUrArArGrCrArArCrUrUrCrUrCrArC
NEAT1-2380 DsiRNA	rGrCrUrUrArGrArArCrUrUrUrArArGrUrGrCrArArArCrAGA	rUrCrUrGrUrUrUrGrCrArCrUrUrArArArGrUrUrCrUrArArGrCrArC
NEAT1-2621 DsiRNA	rGrUrUrArUrCrArArGrUrGrArArUrUrArGrUrCrArCrUrUGA	rUrCrArArGrUrGrArCrUrArArUrUrCrArCrUrUrGrArUrArArCrArC
NEAT1-2865 DsiRNA	rCrArGrGrUrGrUrCrUrUrGrUrGrArUrUrGrArArArArUrCAT	rArUrGrArUrUrUrUrCrArArUrCrArCrArArGrArCrArCrCrUrGrUrG
NEAT1-2906 DsiRNA	rCrArUrUrGrArArUrUrUrCrArArGrGrGrArArUrUrUrArGTA	rUrArCrUrArArArUrUrCrCrCrUrUrGrArArArUrUrCrArArUrGrCrA
NEAT1-3308 DsiRNA	rCrUrGrCrGrUrCrUrArUrUrGrArArUrUrGrGrUrArArArGTA	rUrArCrUrUrUrArCrCrArArUrUrCrArArUrArGrArCrGrCrArGrCrU
NEAT1-3642 DsiRNA	rGrArArCrUrArArUrUrCrUrGrUrUrArCrGrUrCrArUrGrUAC	rGrUrArCrArUrGrArCrGrUrArArCrArGrArArUrUrArGrUrUrCrUrU
NEAT1-3658 DsiRNA	rGrUrCrArUrGrUrArCrArUrArArUrUrArCrUrArArUrCrACT	rArGrUrGrArUrUrArGrUrArArUrUrArUrGrUrArCrArUrGrArCrGrU
NEAT1-339 siRNA	rArGrGrArArGrGrCrArGrGrGrArGrArGrGrUrArGrA	rUrArCrCrUrCrUrCrCrCrUrGrCrCrUrUrCrCrUrCrC
NEAT1-697 siRNA	rGrArGrGrArGrUrGrArUrGrUrGrGrArGrUrUrArArG	rUrArArCrUrCrCrArCrArUrCrArCrUrCrCrUrCrArG
NEAT1-1732 siRNA	rGrUrUrCrUrUrArGrCrCrUrGrArUrGrArArArUrArA	rArUrUrUrCrArUrCrArGrGrCrUrArArGrArArCrUrU
NEAT1-1759 siRNA	rGrCrGrUrUrGrArArGrArGrCrUrGrUrUrUrArArUrU	rUrUrArArArCrArGrCrUrCrUrUrCrArArCrGrCrCrC
NEAT1-1810 siRNA	rGrGrArArGrCrArGrArUrUrGrUrCrArArArUrUrArA	rArArUrUrUrGrArCrArArUrCrUrGrCrUrUrCrCrUrC
NEAT1-2190 siRNA	rGrGrArGrArGrGrGrUrUrGrGrUrUrArGrArGrArUrA	rUrCrUrCrUrArArCrCrArArCrCrCrUrCrUrCrCrCrC
NEAT1-2230 siRNA	rGrGrUrArGrGrArArArUrGrCrArGrGrUrUrGrArArG	rUrCrArArCrCrUrGrCrArUrUrUrCrCrUrArCrCrArC
NEAT1-2352 siRNA	rGrUrGrArGrArArGrUrUrGrCrUrUrArGrArArArCrU	rUrUrUrCrUrArArGrCrArArCrUrUrCrUrCrArCrUrU
NEAT1-2620 siRNA	rGrGrUrGrUrUrArUrCrArArGrUrGrArArUrUrArGrU	rUrArArUrUrCrArCrUrUrGrArUrArArCrArCrCrCrA
NEAT1-3313 siRNA	rCrGrUrCrUrArUrUrGrArArUrUrGrGrUrArArArGrU	rUrUrUrArCrCrArArUrUrCrArArUrArGrArCrGrCrA
NEAT1-3499 siRNA	rGrGrGrArUrGrArUrGrCrArArArCrArArUrUrArCrU	rUrArArUrUrGrUrUrUrGrCrArUrCrArUrCrCrCrCrA
NEAT1-3572 siRNA	rGrGrUrArUrGrCrUrGrUrUrGrUrGrArArArUrUrGrA	rArArUrUrUrCrArCrArArCrArGrCrArUrArCrCrCrG
NEAT1 LNA-siRNA 89 (n272462)	rArGrArUrGrArCrUrGrArGrUrUrArGrArUrGrATT	rUrCrArUrCrUrArArCrUrCrArGrUrCrArUrCrUCT
NEAT1 LNA-siRNA 745 (n272456)	rGrCrArCrCrUrArGrCrArUrGrUrUrUrGrArCrATT	rUrGrUrCrArArArCrArUrGrCrUrArGrGrUrGrCCG
NEAT1 LNA-siRNA 1145 (n272458)	rGrArCrCrGrUrGrGrUrUrUrGrUrUrArCrUrArUTT	rArUrArGrUrArArCrArArArCrCrArCrGrGrUrCCA
NEAT1 LNA-siRNA 2009 (n272460)	rArArCrUrUrUrArCrUrUrCrGrUrUrArGrArUrUTT	rArArUrCrUrArArCrGrArArGrUrArArArGrUrUCA
DANCR-246 DsiRNA	rGrUrCrCrUrGrUrUrGrCrUrGrGrUrArUrUrUrCrArArUrUGA	rUrCrArArUrUrGrArArArUrArCrCrArGrCrArArCrArGrGrArCrArU
DANCR-257 DsiRNA	rGrGrUrArUrUrUrCrArArUrUrGrArCrUrUrArArGrCrCrAAC	rGrUrUrGrGrCrUrUrArArGrUrCrArArUrUrGrArArArUrArCrCrArG
DANCR-265 DsiRNA	rArArUrUrGrArCrUrUrArArGrCrCrArArCrUrArUrCrCrCTT	rArArGrGrGrArUrArGrUrUrGrGrCrUrUrArArGrUrCrArArUrUrGrA
DANCR-276 DsiRNA	rGrCrCrArArCrUrArUrCrCrCrUrUrCrArGrUrUrArCrArATA	rUrArUrUrGrUrArArCrUrGrArArGrGrGrArUrArGrUrUrGrGrCrUrU
DANCR-556 DsiRNA	rGrCrUrGrCrArUrUrCrCrUrGrArArCrCrGrUrUrArUrCrUAG	rCrUrArGrArUrArArCrGrGrUrUrCrArGrGrArArUrGrCrArGrCrUrG
DANCR-590 DsiRNA	rCrArArGrGrUrCrArCrCrArGrArCrUrUrGrCrUrArCrArCCG	rCrGrGrUrGrUrArGrCrArArGrUrCrUrGrGrUrGrArCrCrUrUrGrCrU
DANCR-639 DsiRNA	rGrGrUrCrArUrGrArGrArArArCrGrUrGrGrArUrUrArCrACC	rGrGrUrGrUrArArUrCrCrArCrGrUrUrUrCrUrCrArUrGrArCrCrUrC
DANCR-666 DsiRNA	rCrUrUrGrUrArArArUrUrCrCrUrArUrUrUrUrCrArCrArAGA	rUrCrUrUrGrUrGrArArArArUrArGrGrArArUrUrUrArCrArArGrGrG
DANCR-684 DsiRNA	rCrArCrArArGrArUrArArUrArUrArUrUrGrUrArArGrCrCGG	rCrCrGrGrCrUrUrArCrArArUrArUrArUrUrArUrCrUrUrGrUrGrArA
DANCR-710 DsiRNA	rCrArUrGrArGrArUrUrArUrArUrGrUrGrGrUrArArArGrUTA	rUrArArCrUrUrUrArCrCrArCrArUrArUrArArUrCrUrCrArUrGrArC
DANCR-723 DsiRNA	rGrUrGrGrUrArArArGrUrUrArArUrUrGrArCrUrArArCrAAC	rGrUrUrGrUrUrArGrUrCrArArUrUrArArCrUrUrUrArCrCrArCrArU
DANCR-819 DsiRNA	rArArGrCrCrUrGrGrCrArGrGrUrUrArArUrArArArCrUrUAC	rGrUrArArGrUrUrUrArUrUrArArCrCrUrGrCrCrArGrGrCrUrUrCrU
DANCR-84 siRNA	rGrCrCrArCrUrArUrGrUrArGrCrGrGrGrUrUrUrCrG	rArArArCrCrCrGrCrUrArCrArUrArGrUrGrGrCrGrC
DANCR-154 siRNA	rUrCrCrArGrGrArGrUrUrCrGrUrCrUrCrUrUrArCrG	rUrArArGrArGrArCrGrArArCrUrCrCrUrGrGrArGrC
DANCR-179 siRNA	rCrGrGrArArGrUrGrCrArGrCrUrGrCrCrUrCrArGrU	rUrGrArGrGrCrArGrCrUrGrCrArCrUrUrCrCrGrCrA
DANCR-200 siRNA	rUrCrUrUrArGrCrGrCrArGrGrUrUrGrArCrArArCrU	rUrUrGrUrCrArArCrCrUrGrCrGrCrUrArArGrArArC
DANCR-289 siRNA	rCrUrUrCrArGrUrUrArCrArArUrArGrGrArArArGrU	rUrUrUrCrCrUrArUrUrGrUrArArCrUrGrArArGrGrG
DANCR-302 siRNA	rArGrGrArArArGrUrGrCrCrUrCrUrArArUrArArGrG	rUrUrArUrUrArGrArGrGrCrArCrUrUrUrCrCrUrArU
DANCR-332 siRNA	rCrGrUrArCrUrArArCrUrUrGrUrArGrCrArArCrCrA	rGrUrUrGrCrUrArCrArArGrUrUrArGrUrArCrGrCrA
DANCR-374 siRNA	rGrArGrCrUrArGrArGrCrArGrUrGrArCrArArUrGrC	rArUrUrGrUrCrArCrUrGrCrUrCrUrArGrCrUrCrCrU
DANCR-559 siRNA	rCrUrGrCrArUrUrCrCrUrGrArArCrCrGrUrUrArUrC	rUrArArCrGrGrUrUrCrArGrGrArArUrGrCrArGrCrU
DANCR-643 siRNA	rUrCrArUrGrArGrArArArCrGrUrGrGrArUrUrArCrA	rUrArArUrCrCrArCrGrUrUrUrCrUrCrArUrGrArCrC
DANCR-702 siRNA	rGrUrArArGrCrCrGrGrUrCrArUrGrArGrArUrUrArU	rArArUrCrUrCrArUrGrArCrCrGrGrCrUrUrArCrArA
DANCR-767 siRNA	rCrCrArUrArUrArArArCrCrCrCrUrCrArUrUrUrUrG	rArArArUrGrArGrGrGrGrUrUrUrArUrArUrGrGrGrG
DANCR LNA-siRNA 259 (n272713)	rGrGrUrArUrUrUrCrArArUrUrGrArCrUrUrArATT	rUrUrArArGrUrCrArArUrUrGrArArArUrArCrCAG
DANCR LNA-siRNA 289 (n272711)	rCrUrUrCrArGrUrUrArCrArArUrArGrGrArArATT	rUrUrUrCrCrUrArUrUrGrUrArArCrUrGrArArGGG
DANCR LNA-siRNA 600 (n272712)	rCrCrArGrArCrUrUrGrCrUrArCrArCrCrGrArATT	rUrUrCrGrGrUrGrUrArGrCrArArGrUrCrUrGrGTG
DANCR LNA-siRNA 679 (n272714)	rCrUrArUrUrUrUrCrArCrArArGrArUrArArUrATT	rUrArUrUrArUrCrUrUrGrUrGrArArArArUrArGGA
OIP5-AS1-182 DsiRNA	rGrUrCrArUrCrUrArCrArCrUrArArArGrCrArArArGrUrGTT	rArArCrArCrUrUrUrGrCrUrUrUrArGrUrGrUrArGrArUrGrArCrCrA
OIP5-AS1-258 DsiRNA	rArGrGrArArGrArArArArUrUrUrUrCrCrUrUrGrArCrCrUTT	rArArArGrGrUrCrArArGrGrArArArArUrUrUrUrCrUrUrCrCrUrGrU
OIP5-AS1-402 DsiRNA	rGrArArArUrGrUrGrGrCrUrArUrCrArCrUrUrCrUrCrUrACA	rUrGrUrArGrArGrArArGrUrGrArUrArGrCrCrArCrArUrUrUrCrArA
OIP5-AS1-654 DsiRNA	rArUrArCrUrUrUrUrCrArUrUrCrCrArArGrCrArArGrArAGA	rUrCrUrUrCrUrUrGrCrUrUrGrGrArArUrGrArArArArGrUrArUrUrC
OIP5-AS1-732 DsiRNA	rGrUrUrUrCrArGrCrCrArCrUrArCrCrArUrGrArUrArArGCA	rUrGrCrUrUrArUrCrArUrGrGrUrArGrUrGrGrCrUrGrArArArCrUrG
OIP5-AS1-744 DsiRNA	rArCrCrArUrGrArUrArArGrCrArCrArGrUrUrGrArGrArCTG	rCrArGrUrCrUrCrArArCrUrGrUrGrCrUrUrArUrCrArUrGrGrUrArG
OIP5-AS1-791 DsiRNA	rGrUrUrUrCrUrArArUrUrUrGrArCrGrUrGrArArArGrArUAC	rGrUrArUrCrUrUrUrCrArCrGrUrCrArArArUrUrArGrArArArCrArC
OIP5-AS1-802 DsiRNA	rGrArCrGrUrGrArArArGrArUrArCrUrArArArArArUrUrUAT	rArUrArArArUrUrUrUrUrArGrUrArUrCrUrUrUrCrArCrGrUrCrArA
OIP5-AS1-1324 DsiRNA	rGrUrGrUrUrUrCrArCrArUrUrArUrArUrArGrUrUrArCrUTT	rArArArGrUrArArCrUrArUrArUrArArUrGrUrGrArArArCrArCrCrA
OIP5-AS1-1377 DsiRNA	rCrCrUrGrCrArArCrCrCrArArGrGrUrGrGrArUrArCrUrUGG	rCrCrArArGrUrArUrCrCrArCrCrUrUrGrGrGrUrUrGrCrArGrGrArA
OIP5-AS1-1393 DsiRNA	rGrArUrArCrUrUrGrGrArUrGrUrUrUrGrArUrUrUrUrUrATT	rArArUrArArArArArUrCrArArArCrArUrCrCrArArGrUrArUrCrCrA
OIP5-AS1-1623 DsiRNA	rGrUrUrGrGrGrArCrUrGrArArCrUrUrUrCrUrCrArUrCrAGA	rUrCrUrGrArUrGrArGrArArArGrUrUrCrArGrUrCrCrCrArArCrUrG
OIP5-AS1-9 siRNA	rCrUrGrCrGrArArGrArUrGrGrCrGrGrArGrUrArArG	rUrArCrUrCrCrGrCrCrArUrCrUrUrCrGrCrArGrCrU
OIP5-AS1-251 siRNA	rCrCrUrUrArUrCrArCrArGrGrArArGrArArArArUrU	rUrUrUrUrCrUrUrCrCrUrGrUrGrArUrArArGrGrArA
OIP5-AS1-502 siRNA	rGrCrUrCrCrUrArGrGrArUrUrCrCrArGrUrUrArUrC	rUrArArCrUrGrGrArArUrCrCrUrArGrGrArGrCrUrC
OIP5-AS1-523 siRNA	rCrUrGrCrUrArArCrArUrCrUrCrCrArGrGrArArGrA	rUrUrCrCrUrGrGrArGrArUrGrUrUrArGrCrArGrGrA
OIP5-AS1-538 siRNA	rGrGrArArGrArArArGrArArGrCrArArCrUrCrArCrA	rUrGrArGrUrUrGrCrUrUrCrUrUrUrCrUrUrCrCrUrG
OIP5-AS1-665 siRNA	rArUrUrCrCrArArGrCrArArGrArArGrArCrUrArArA	rUrArGrUrCrUrUrCrUrUrGrCrUrUrGrGrArArUrGrA
OIP5-AS1-751 siRNA	rGrArUrArArGrCrArCrArGrUrUrGrArGrArCrUrGrC	rArGrUrCrUrCrArArCrUrGrUrGrCrUrUrArUrCrArU
OIP5-AS1-793 siRNA	rGrUrUrUrCrUrArArUrUrUrGrArCrGrUrGrArArArG	rUrUrCrArCrGrUrCrArArArUrUrArGrArArArCrArC
OIP5-AS1-880 siRNA	rGrArArCrArArArGrGrCrCrCrArArUrUrUrUrArArA	rUrArArArArUrUrGrGrGrCrCrUrUrUrGrUrUrCrCrU
OIP5-AS1-1698 siRNA	rGrGrArArArArGrArArArCrCrUrCrArArArUrArArG	rUrArUrUrUrGrArGrGrUrUrUrCrUrUrUrUrCrCrArC
OIP5-AS1-1756 siRNA	rCrCrArCrArArCrArGrUrUrArUrArCrArUrUrArUrA	rUrArArUrGrUrArUrArArCrUrGrUrUrGrUrGrGrGrA
OIP5-AS1-1811 siRNA	rCrCrArArArUrCrArGrCrArGrArGrGrArCrCrArUrU	rUrGrGrUrCrCrUrCrUrGrCrUrGrArUrUrUrGrGrArA
OIP5-AS1 LNA-siRNA 179 (n272711)	rGrArGrUrGrGrUrCrArUrCrUrArCrArCrUrArATT	rUrUrArGrUrGrUrArGrArUrGrArCrCrArCrUrCCC
OIP5-AS1 LNA-siRNA 588 (n272714)	rArGrArCrArUrCrArUrUrUrUrGrCrArArGrCrATT	rUrGrCrUrUrGrCrArArArArUrGrArUrGrUrCrUTT
OIP5-AS1 LNA-siRNA 864 (n272712)	rUrArGrArUrUrUrArCrUrGrArArUrArGrGrArATT	rUrUrCrCrUrArUrUrCrArGrUrArArArUrCrUrATG
OIP5-AS1 LNA-siRNA 1756 (n272713)	rCrCrArCrArArCrArGrUrUrArUrArCrArUrUrATT	rUrArArUrGrUrArUrArArCrUrGrUrUrGrUrGrGGA
TUG1-1698 DsiRNA	rGrGrArArGrUrGrArUrUrCrArArArGrCrUrArArArCrUrUTT	rArArArArGrUrUrUrArGrCrUrUrUrGrArArUrCrArCrUrUrCrCrArA
TUG1-2209 DsiRNA	rCrUrUrGrArArArUrUrCrUrGrUrGrGrCrArArArArCrArUGA	rUrCrArUrGrUrUrUrUrGrCrCrArCrArGrArArUrUrUrCrArArGrCrU
TUG1-3285 DsiRNA	rCrUrCrUrUrGrArUrArCrArUrCrArArGrGrUrArGrArArCCT	rArGrGrUrUrCrUrArCrCrUrUrGrArUrGrUrArUrCrArArGrArGrArA
TUG1-3582 DsiRNA	rGrArArUrGrGrCrArUrUrCrCrArArUrCrUrUrUrUrCrUrGTA	rUrArCrArGrArArArArGrArUrUrGrGrArArUrGrCrCrArUrUrCrArG
TUG1-3906 DsiRNA	rCrArUrGrArArUrArCrCrUrGrArArUrUrArUrCrArGrCrAAG	rCrUrUrGrCrUrGrArUrArArUrUrCrArGrGrUrArUrUrCrArUrGrGrA
TUG1-4176 DsiRNA	rArCrUrGrUrUrUrCrCrArArGrArUrArArArUrGrArGrCrUAA	rUrUrArGrCrUrCrArUrUrUrArUrCrUrUrGrGrArArArCrArGrUrArG
TUG1-5476 DsiRNA	rGrArUrGrArCrGrArCrUrUrGrArUrUrArCrCrArArArGrAAA	rUrUrUrCrUrUrUrGrGrUrArArUrCrArArGrUrCrGrUrCrArUrCrUrU
TUG1-6300 DsiRNA	rArGrGrCrUrArGrUrUrGrUrCrUrUrArCrUrUrCrArGrArUCA	rUrGrArUrCrUrGrArArGrUrArArGrArCrArArCrUrArGrCrCrUrUrC
TUG1-6400 DsiRNA	rCrUrArUrUrGrGrArCrArUrGrArUrUrArUrUrArUrUrCrCAT	rArUrGrGrArArUrArArUrArArUrCrArUrGrUrCrCrArArUrArGrCrA
TUG1-6917 DsiRNA	rCrArArCrCrGrUrGrCrCrUrGrArArGrCrUrArGrArArUrATC	rGrArUrArUrUrCrUrArGrCrUrUrCrArGrGrCrArCrGrGrUrUrGrGrA
TUG1-7043 DsiRNA	rCrUrArCrCrArArCrArUrUrGrArGrArCrUrUrGrArCrArGAT	rArUrCrUrGrUrCrArArGrUrCrUrCrArArUrGrUrUrGrGrUrArGrArU
TUG1-7092 DsiRNA	rCrArUrGrGrUrCrArCrUrGrArArArUrUrArCrUrUrUrCrCAA	rUrUrGrGrArArArGrUrArArUrUrUrCrArGrUrGrArCrCrArUrGrArC
TUG1-556 siRNA	rGrArUrGrGrUrUrGrGrUrUrGrUrGrGrGrArUrUrUrC	rArArUrCrCrCrArCrArArCrCrArArCrCrArUrCrCrU
TUG1-968 siRNA	rGrArUrGrGrGrArArUrUrUrGrUrGrGrGrArArUrGrU	rArUrUrCrCrCrArCrArArArUrUrCrCrCrArUrCrArU
TUG1-1044 siRNA	rCrCrArGrArArGrArGrUrUrArArGrArArUrCrArCrA	rUrGrArUrUrCrUrUrArArCrUrCrUrUrCrUrGrGrGrU
TUG1-1662 siRNA	rUrGrUrUrArGrArArCrUrArCrUrGrCrGrGrArArCrC	rUrUrCrCrGrCrArGrUrArGrUrUrCrUrArArCrArArA
TUG1-1699 siRNA	rUrGrGrArArGrUrGrArUrUrCrArArArGrCrUrArArA	rUrArGrCrUrUrUrGrArArUrCrArCrUrUrCrCrArArA
TUG1-2034 siRNA	rCrCrUrArArArGrGrGrCrArGrArGrArCrArGrArUrA	rUrCrUrGrUrCrUrCrUrGrCrCrCrUrUrUrArGrGrArA
TUG1-2066 siRNA	rArGrArGrArArArUrGrArCrUrUrGrGrArGrArArArA	rUrUrCrUrCrCrArArGrUrCrArUrUrUrCrUrCrUrGrG
TUG1-2910 siRNA	rCrUrUrCrArGrArGrArCrArCrArCrArArUrArArArU	rUrUrArUrUrGrUrGrUrGrUrCrUrCrUrGrArArGrGrC
TUG1-3394 siRNA	rGrUrGrCrArGrArArGrCrCrCrArGrArGrUrArArArA	rUrUrArCrUrCrUrGrGrGrCrUrUrCrUrGrCrArCrArG
TUG1-3799 siRNA	rGrGrArUrArUrArGrCrCrArGrArGrArArCrArArUrU	rUrUrGrUrUrCrUrCrUrGrGrCrUrArUrArUrCrCrCrA
TUG1-4917 siRNA	rGrArArUrGrArArUrGrCrArCrUrGrGrUrUrArArArC	rUrUrArArCrCrArGrUrGrCrArUrUrCrArUrUrCrGrA
TUG1-7243 siRNA	rGrUrUrCrArGrCrCrArUrArUrArGrGrArArUrArUrC	rUrArUrUrCrCrUrArUrArUrGrGrCrUrGrArArCrCrA
TUG1 LNA-siRNA 783 (n272535)	rGrArArArUrCrGrCrUrUrUrGrUrArArArCrUrATT	rUrArGrUrUrUrArCrArArArGrCrGrArUrUrUrCAA
TUG1 LNA-siRNA 4818 (n272540)	rGrArCrCrArGrArUrCrArUrGrUrUrGrArArCrATT	rUrGrUrUrCrArArCrArUrGrArUrCrUrGrGrUrCTG
TUG1 LNA-siRNA 5427 (n272541)	rGrGrCrCrUrUrGrArCrUrUrGrCrUrUrGrUrArATT	rUrUrArCrArArGrCrArArGrUrCrArArGrGrCrCTC
TUG1 LNA-siRNA 6528 (n272544)	rCrCrArUrUrCrArArCrUrUrCrUrUrArArGrCrATT	rUrGrCrUrUrArArGrArArGrUrUrGrArArUrGrGTA
CasC7-1341 DsiRNA	rCrUrGrGrArUrGrArArUrUrGrUrUrUrUrUrCrUrUrArUrATA	rUrArUrArUrArArGrArArArArArCrArArUrUrCrArUrCrCrArGrArA
CasC7-2844 DsiRNA	rArGrArUrArArArGrGrCrUrArCrCrUrCrUrGrArArUrUrCTC	rGrArGrArArUrUrCrArGrArGrGrUrArGrCrCrUrUrUrArUrCrUrGrC
CasC7-5261 DsiRNA	rArArArArArGrGrArArUrUrGrGrArArUrCrArUrGrUrCrUTT	rArArArGrArCrArUrGrArUrUrCrCrArArUrUrCrCrUrUrUrUrUrUrA
CasC7-5852 DsiRNA	rGrUrUrArArArGrGrUrArUrGrArArUrUrCrArUrGrUrUrUTA	rUrArArArArCrArUrGrArArUrUrCrArUrArCrCrUrUrUrArArCrArA
CasC7-6120 DsiRNA	rGrArArCrCrArArArArArUrGrArArUrUrCrArGrArArGrUTC	rGrArArCrUrUrCrUrGrArArUrUrCrArUrUrUrUrUrGrGrUrUrCrUrU
CasC7-6880 DsiRNA	rGrCrArUrUrUrCrUrGrUrGrArCrArGrUrCrArArArArArGAC	rGrUrCrUrUrUrUrUrGrArCrUrGrUrCrArCrArGrArArArUrGrCrArC
CasC7-7335 DsiRNA	rCrCrCrArArUrGrCrArUrUrGrArArArArArArUrUrCrArGTA	rUrArCrUrGrArArUrUrUrUrUrUrCrArArUrGrCrArUrUrGrGrGrGrU
CasC7-7402 DsiRNA	rGrUrCrCrArArUrUrGrGrUrCrArUrGrGrArArUrUrUrGrATA	rUrArUrCrArArArUrUrCrCrArUrGrArCrCrArArUrUrGrGrArCrUrU
CasC7-8069 DsiRNA	rCrUrCrUrGrArArUrUrUrUrArCrArArGrArGrArArCrCrAAC	rGrUrUrGrGrUrUrCrUrCrUrUrGrUrArArArArUrUrCrArGrArGrArU
CasC7-8208 DsiRNA	rArGrGrUrUrGrArUrArCrUrUrArArGrCrUrCrUrArUrUrUTG	rCrArArArArUrArGrArGrCrUrUrArArGrUrArUrCrArArCrCrUrGrA
CasC7-8738 DsiRNA	rCrArArGrArGrGrUrUrGrGrArUrArArCrUrUrArUrUrUrCTA	rUrArGrArArArUrArArGrUrUrArUrCrCrArArCrCrUrCrUrUrGrArU
CasC7-8972 DsiRNA	rArArGrArUrArArArArCrUrGrGrUrGrArArGrArArArGrCTA	rUrArGrCrUrUrUrCrUrUrCrArCrCrArGrUrUrUrUrArUrCrUrUrGrA
CasC7-185 siRNA	rUrCrArArArGrUrArCrArGrUrArGrGrGrUrArArGrU	rUrUrArCrCrCrUrArCrUrGrUrArCrUrUrUrGrArGrG
CasC7-1664 siRNA	rCrUrUrUrArGrArArGrUrCrGrArCrArUrArArUrCrC	rArUrUrArUrGrUrCrGrArCrUrUrCrUrArArArGrCrU
CasC7-1867 siRNA	rCrCrArArArGrUrGrArCrCrGrArGrGrArGrUrUrGrC	rArArCrUrCrCrUrCrGrGrUrCrArCrUrUrUrGrGrGrG
CasC7-4411 siRNA	rUrGrGrUrArUrGrArUrUrArArArGrGrGrUrUrArArG	rUrArArCrCrCrUrUrUrArArUrCrArUrArCrCrArCrC
CasC7-4516 siRNA	rGrUrUrCrArGrArGrUrUrArArArGrCrUrArArArArC	rUrUrUrArGrCrUrUrUrArArCrUrCrUrGrArArCrUrA
CasC7-5946 siRNA	rGrCrArGrCrArArArGrUrGrGrCrUrArArUrUrArCrU	rUrArArUrUrArGrCrCrArCrUrUrUrGrCrUrGrCrArC
CasC7-6852 siRNA	rGrGrCrCrArUrArGrCrUrUrGrArUrGrArArArArUrG	rUrUrUrUrCrArUrCrArArGrCrUrArUrGrGrCrCrArU
CasC7-7263 siRNA	rCrCrArCrArUrGrArArArCrUrUrGrArArArUrUrGrU	rArArUrUrUrCrArArGrUrUrUrCrArUrGrUrGrGrArG
CasC7-7873 siRNA	rGrArGrArUrArGrGrUrUrGrArUrGrArCrUrUrArCrC	rUrArArGrUrCrArUrCrArArCrCrUrArUrCrUrCrArU
CasC7-8499 siRNA	rCrCrArArUrArGrArCrUrGrUrUrGrArArArGrArArA	rUrCrUrUrUrCrArArCrArGrUrCrUrArUrUrGrGrGrG
CasC7-8836 siRNA	rGrGrArArGrUrArGrCrArUrGrArUrCrCrUrArArArU	rUrUrArGrGrArUrCrArUrGrCrUrArCrUrUrCrCrUrC
CasC7-8975 siRNA	rArGrArUrArArArArCrUrGrGrUrGrArArGrArArArG	rUrUrCrUrUrCrArCrCrArGrUrUrUrUrArUrCrUrUrG
CasC7 LNA-siRNA 101 (n366828)	rCrArArUrUrUrCrUrCrArGrGrUrArArArCrArATT	rUrUrGrUrUrUrArCrCrUrGrArGrArArArUrUrGTA
CasC7 LNA-siRNA 775 (n366826)	rGrGrArUrCrGrUrUrUrUrCrCrUrUrArArGrUrUTT	rArArCrUrUrArArGrGrArArArArCrGrArUrCrCCT
CasC7 LNA-siRNA 1222 (n366825)	rCrArGrUrGrCrArUrGrUrGrGrUrArCrCrUrArATT	rUrUrArGrGrUrArCrCrArCrArUrGrCrArCrUrGGA
CasC7 LNA-siRNA 1597 (n366827)	rCrGrCrUrGrGrArCrArGrUrUrArArArArGrGrATT	rUrCrCrUrUrUrUrArArCrUrGrUrCrCrArGrCrGGG
HOTAIR-317 DsiRNA	rGrGrArArUrGrGrArArCrGrGrArUrUrUrArGrArArGrCrCTG	rCrArGrGrCrUrUrCrUrArArArUrCrCrGrUrUrCrCrArUrUrCrCrArC
HOTAIR-428 DsiRNA	rArArArGrArGrUrCrUrGrArUrGrUrUrUrArCrArArGrArCCA	rUrGrGrUrCrUrUrGrUrArArArCrArUrCrArGrArCrUrCrUrUrUrGrG
HOTAIR-538 DsiRNA	rGrUrArCrCrGrArCrCrUrGrGrUrArGrArArArArArGrCrAAC	rGrUrUrGrCrUrUrUrUrUrCrUrArCrCrArGrGrUrCrGrGrUrArCrUrG
HOTAIR-934 DsiRNA	rUrUrCrCrUrUrGrCrUrCrUrUrCrUrUrArUrCrArUrCrUrCCA	rUrGrGrArGrArUrGrArUrArArGrArArGrArGrCrArArGrGrArArGrC
HOTAIR-1071 DsiRNA	rArUrUrGrArUrUrCrCrUrUrUrGrGrArCrUrGrUrArArArATA	rUrArUrUrUrUrArCrArGrUrCrCrArArArGrGrArArUrCrArArUrUrA
HOTAIR-1203 DsiRNA	rGrArUrUrUrUrUrArGrUrUrGrCrUrArArGrGrArArArGrATC	rGrArUrCrUrUrUrCrCrUrUrArGrCrArArCrUrArArArArArUrCrCrA
HOTAIR-1514 DsiRNA	rArGrArCrUrUrArArGrArUrUrCrArArArArArCrArArArUTT	rArArArUrUrUrGrUrUrUrUrUrGrArArUrCrUrUrArArGrUrCrUrArG
HOTAIR-1892 DsiRNA	rGrUrArUrUrUrArArArArGrArCrArGrArArArUrArArUrAGA	rUrCrUrArUrUrArUrUrUrCrUrGrUrCrUrUrUrUrArArArUrArCrCrC
HOTAIR-1985 DsiRNA	rCrUrArUrUrArArGrArUrUrGrCrUrArGrArGrArArUrUrGTG	rCrArCrArArUrUrCrUrCrUrArGrCrArArUrCrUrUrArArUrArGrCrA
HOTAIR-2035 DsiRNA	rGrArArUrGrCrArArUrUrUrCrArArUrGrUrArUrUrUrArGTA	rUrArCrUrArArArUrArCrArUrUrGrArArArUrUrGrCrArUrUrCrUrU
HOTAIR-2152 DsiRNA	rCrCrArUrGrCrArGrUrUrUrUrArArArArUrGrUrArGrArUAT	rArUrArUrCrUrArCrArUrUrUrUrArArArArCrUrGrCrArUrGrGrArA
HOTAIR-2309 DsiRNA	rArArUrArArArGrUrUrUrUrArCrArUrGrUrGrGrUrGrArATA	rUrArUrUrCrArCrCrArCrArUrGrUrArArArArCrUrUrUrArUrUrUrA
HOTAIR-428 siRNA	rCrCrArArArGrArGrUrCrUrGrArUrGrUrUrUrArCrA	rUrArArArCrArUrCrArGrArCrUrCrUrUrUrGrGrGrG
HOTAIR-564 siRNA	rCrCrArCrGrArArGrCrUrArGrArGrArGrArGrArGrC	rUrCrUrCrUrCrUrCrUrArGrCrUrUrCrGrUrGrGrUrU
HOTAIR-594 siRNA	rGrArArGrArGrArGrCrGrCrCrArGrArCrGrArArGrG	rUrUrCrGrUrCrUrGrGrCrGrCrUrCrUrCrUrUrCrCrC
HOTAIR-629 siRNA	rGrCrArGrArGrArArArUrGrCrArGrGrCrArArGrGrG	rCrUrUrGrCrCrUrGrCrArUrUrUrCrUrCrUrGrCrGrU
HOTAIR-704 siRNA	rArGrArCrArGrArGrGrUrUrUrArUrGrUrArUrUrUrU	rArArUrArCrArUrArArArCrCrUrCrUrGrUrCrUrGrU
HOTAIR-780 siRNA	rGrGrGrArGrUrArCrArGrArGrArGrArArUrArArUrC	rUrUrArUrUrCrUrCrUrCrUrGrUrArCrUrCrCrCrGrU
HOTAIR-1468 siRNA	rArGrArGrGrArArCrArUrArGrArArGrCrArArArGrG	rUrUrUrGrCrUrUrCrUrArUrGrUrUrCrCrUrCrUrCrA
HOTAIR-1504 siRNA	rGrUrGrCrUrGrArUrUrCrCrUrArGrArCrUrUrArArG	rUrArArGrUrCrUrArGrGrArArUrCrArGrCrArCrGrA
HOTAIR-1789 siRNA	rGrGrArCrUrUrUrGrCrArCrUrCrUrArArArUrArUrA	rUrArUrUrUrArGrArGrUrGrCrArArArGrUrCrCrCrG
HOTAIR-1822 siRNA	rGrGrArCrArArArArGrUrUrGrCrArGrUrArGrArArA	rUrCrUrArCrUrGrCrArArCrUrUrUrUrGrUrCrCrCrA
HOTAIR-1998 siRNA	rGrCrUrArGrArGrArArUrUrGrUrGrUrCrUrUrArArA	rUrArArGrArCrArCrArArUrUrCrUrCrUrArGrCrArA
HOTAIR-2235 siRNA	rArCrUrCrArCrArUrGrUrArGrCrUrArArArUrArGrA	rUrArUrUrUrArGrCrUrArCrArUrGrUrGrArGrUrArU
HOTAIR LNA-siRNA 1365 (n272226)	rCrCrArGrCrCrCrArArUrUrUrArArGrArArUrUTT	rArArUrUrCrUrUrArArArUrUrGrGrGrCrUrGrGGT
HOTAIR LNA-siRNA 1658 (n272228)	rGrCrArCrArGrArGrCrArArCrUrCrUrArUrArATT	rUrUrArUrArGrArGrUrUrGrCrUrCrUrGrUrGrCTG
HOTAIR LNA-siRNA 1719 (n272227)	rGrGrGrUrArArCrCrUrArArUrUrArUrArUrArATT	rUrUrArUrArUrArArUrUrArGrGrUrUrArCrCrCAT
HOTAIR LNA-siRNA 1943 (n272225)	rGrCrArGrArUrGrGrArGrArUrUrArCrCrArUrUTT	rArArUrGrGrUrArArUrCrUrCrCrArUrCrUrGrCTG

## Sheet: qPCR Assay Sequences
qPCR Assays
F = forward primer, R = reverse primer, P = probe, Hs = Homo sapiens
Fluorophores and quenchers are in IDT modification code format
LncRNA positions are indicated in the oligonucleotide name
Sequence Name	Oligonucleotide Sequence (5' → 3')
Hs MALAT1 F2638	GTGCTACACAGAAGTGGATTC
Hs MALAT1 R2726	CCTCAGTCCTAGCTTCATCA
Hs MALAT1 P2668 (HEX)	/5HEX/AGGAAGACA/ZEN/GCAGCAGACAGGATT/3IABkFQ/
Hs MALAT1 F7443	CACCGAAGGCTTAAAGTAGGAC
Hs MALAT1 R7535	GCTGACACTTCTCTTGACCTTAG
Hs MALAT1 P7481 (FAM)	/56-FAM/CGCTTTGTT/ZEN/GTCTCTCCTGCCACA/3IABkFQ/
Hs NEAT1 F905	CCTCCCTTTAACTTATCCATTCAC
Hs NEAT1 R998	TCTCTTCCTCCACCATTACCA
Hs NEAT1 P958 (FAM)	/56-FAM/CCACTCGGC/ZEN/TTACTGTCCCGG/3IABkFQ/
Hs NEAT1 F2586	GCCTGTTTCAGAGGGTTGTT
Hs NEAT1 R2667	ATGCTGATCTGCTGCGTATG
Hs NEAT1 P2639 (HEX)	/5HEX/AGTCTGACG/ZEN/CCCATCTTTCAAGTGAC/3IABkFQ/
Hs DANCR F157	AGGAGTTCGTCTCTTACGTCT
Hs DANCR R267	TGAAATACCAGCAACAGGACA
Hs DANCR P188 (FAM)	/56-FAM/AGCTGCCTC/ZEN/AGTTCTTAGCGCA/3IABkFQ/
Hs DANCR F560	TGCATTCCTGAACCGTTATC
Hs DANCR R666	GGGTGTAATCCACGTTTCTC
Hs DANCR P597 (HEX)	/5HEX/TCACCAGAC/ZEN/TTGCTACACCGAAGC/3IABkFQ/
Hs OIP5-AS1 F220	TGCGAAGAGACCACCAAA
Hs OIP5-AS1 R354	AGACAACATAGAGACACTTGCC
Hs OIP5-AS1 P289 (HEX)	/5HEX/CCTGAGTTC/ZEN/AGAATTTTGTTTTTGAGATGAATATAAAAGC/3IABkFQ/
Hs OIP5-AS1 F1797	AACTGTCTTTGCTTCCAAATCA
Hs OIP5-AS1 R1893	CTCTACTCACAAGAAGCATAAATAAAGG
Hs OIP5-AS1 P1847 (FAM)	/56-FAM/ACCTGACAA/ZEN/TACATACAATGGTCCTCTGC/3IABkFQ/
Hs TUG1 F1037	CTGTGACCCAGAAGAGTTAAG
Hs TUG1 R1158	CATATCCCAGGGACTCAAAC
Hs TUG1 P1126 (FAM)	/56-FAM/TGGTTGTGA/ZEN/AGGGTCCCAAATGAC/3IABkFQ/
Hs TUG F5045	GCTCGCCCTCAACAAATA
Hs TUG1 R5151	CTGACAATTGGAAGGTAGTAGAA
Hs TUG1 P5064 (HEX)	/5HEX/AATCTGGTT/ZEN/GACTAGCCTCCTTGT/3IABkFQ/
Hs CasC7 F1012	GAGGCTGACCTAAACTGCTATC
Hs CasC7 R1100	CCACTACAGGAACTGAACTGAC
Hs CasC7 P1051 (FAM)	/56-FAM/TGACGGAGT/ZEN/GCCCATTAGAACAGA/3IABkFQ/
Hs CasC7 F6277	CTCGTTTCAGGTGGTACTCTA
Hs CasC7 R6384	CAGCACTGCATGGTTTCTAT
Hs CasC7 P6303 (HEX)	/5HEX/TGTCTGTGG/ZEN/GCTTGTTTCTACCTGT/3IABkFQ/
Hs HOTAIR F442	GTTTACAAGACCAGAAATGCCA
Hs HOTAIR R582	TCTCTCTCTAGCTTCGTGGTT
Hs HOTAIR P475 (FAM)	/56-FAM/CCTCCATTT/ZEN/CAGCCTTTTCTCTGCCA/3IABkFQ/
Hs HOTAIR F1753	CAGGAGTGATTATGCAGTGG
Hs HOTAIR R1895	ACCCCTTCTGTGTCTACATG
Hs HOTAIR P1814 (HEX)	/5HEX/CCAGCTTGG/ZEN/GACAAAAGTTGCAGT/3IABkFQ/
Hs HPRT F517	GACTTTGCTTTCCTTGGTCAG
Hs HPRT R591	GGCTTATATCCAACACTTCGTGGG
Hs HPRT P554 FAM	/56-FAM/ATGGTCAAG/ZEN/GTCGCAAGCTTGCTGGT/3IABkFQ/
Hs SFRS9 F594	GTCGAGTATCTCAGAAAAGAAGACA
Hs SFRS9 R690	CTCGGATGTAGGAAGTTTCACC
Hs SFRS9 P625 HEX	/5HEX/ATGCCCTGC/ZEN/GTAAACTGGATGACA/3IABkFQ/
